# Supplementary material for: Treatment burden and regimen fatigue among patients with HIV and diabetes attending clinics of Tikur Anbessa specialized hospital
Source: Sci Rep. 2024 Mar 3;14:5221. doi: 10.1038/s41598-024-54609-5 (PMC10909857; doi:10.1038/s41598-024-54609-5)
Supplement: Supplementary file 1 — Supplementary Information 1. [file 41598_2024_54609_MOESM1_ESM.xlsx]

## Sheet: Supplementary Data Set
Code	Age	Sex	Residence	Marietal	Education	Occupation	MonIncome	LivingCond	Smoking	TypeofDM	Commorbidity	NoCommorbidty	HTN	Dyslipidemia	CardiacDx	Stroke	ThyroidDx	Asthma	COPD	Cancer	CKD	NeurologyDx	GITDx	MusceltaDx	ViralInfection	OtherDx	DurationDx	DurationDxTT	DurationDM	DurationDMTT	DurationHIV	DurationHIVTT	NumberAppo	TravelTime	NoPrescMed	TypeofMed	NoPillspDay	NoInjpDay	HealthLitracy	KnowCondTT	FamilySupp	SourceMed	CostofMed	AvailbofMed	ADRs	HxofHospital	FamilyHxDM	TBQ1A	TBQ1B
1	52	1	0	1	3	1	1	0	0	0	0	0	0	0	0	0	0	0	0	0	0	0	0	0	0	0	24	24	24	24	#NULL!	#NULL!	1	1	2	1	0	2	2	1	1	1	0	1	0	0	0	0	10
2	40	0	0	1	0	3	0	0	0	0	0	0	0	0	0	0	0	0	0	0	0	0	0	0	0	0	11	11	11	11	#NULL!	#NULL!	1	2	2	1	0	2	0	1	1	2	0	0	0	0	0	0	0
3	50	0	0	0	2	3	1	0	0	1	1	6	1	0	0	0	0	0	1	0	1	1	0	1	1	0	13	13	13	13	#NULL!	#NULL!	2	1	5	2	7	2	4	0	1	2	0	1	0	0	0	1	1
4	62	0	0	2	3	0	0	1	1	1	1	2	0	1	0	0	0	0	0	0	0	0	0	0	1	0	5	5	5	5	#NULL!	#NULL!	2	1.5	5	0	7	0	0	0	0	2	0	0	0	0	0	0	0
5	51	0	0	2	1	3	1	1	0	1	1	0	0	0	0	0	0	0	0	0	0	0	0	0	1	0	7	7	7	7	#NULL!	#NULL!	1	2	3	0	6	0	0	1	0	2	0	1	0	0	0	0	0
6	49	1	0	1	2	0	0	0	0	1	0	0	0	0	0	0	0	0	0	0	0	0	0	0	0	0	12	12	12	12	#NULL!	#NULL!	2	2	3	2	3	2	0	1	1	2	0	1	0	0	0	0	0
7	44	0	0	1	1	1	1	0	1	1	0	0	0	0	0	0	0	0	0	0	0	0	0	0	0	0	5	3	5	3	#NULL!	#NULL!	2	0.5	6	0	6	0	1	0	1	1	2	2	0	0	0	0	0
8	52	0	0	1	3	1	1	0	0	1	1	2	1	0	1	0	0	0	0	0	0	0	0	0	0	0	15	15	15	15	#NULL!	#NULL!	2	1.5	4	2	2	2	0	1	1	2	0	0	0	0	0	0	0
9	44	1	0	1	3	0	0	0	0	0	1	1	0	0	0	0	0	0	0	0	0	1	0	0	0	0	14	14	14	14	#NULL!	#NULL!	1	2	2	1	0	2	0	0	0	0	0	0	0	0	0	0	0
10	62	1	0	1	3	4	0	0	1	1	1	1	0	0	1	0	0	0	0	0	0	0	0	0	0	0	11	10	11	10	#NULL!	#NULL!	2	1	10	0	14	0	3	1	1	2	1	1	0	0	1	0	0
11	53	1	0	1	3	1	1	0	0	1	1	2	1	1	0	0	0	0	0	0	0	0	0	0	0	0	10	10	10	10	#NULL!	#NULL!	1	3	6	2	6	2	4	0	1	2	0	1	1	0	0	10	10
12	59	0	0	1	3	1	1	0	0	1	1	3	1	0	1	0	0	0	0	0	0	1	0	0	0	0	23	23	23	23	#NULL!	#NULL!	2	1.5	6	2	6	1	3	1	1	2	2	2	1	0	0	0	0
13	37	0	1	0	3	0	0	0	0	1	0	0	0	0	0	0	0	0	0	0	0	0	0	0	0	0	9	9	9	9	#NULL!	#NULL!	6	0.25	6	2	5	1	0	1	1	2	2	0	1	1	0	1	0
14	45	0	0	1	1	1	0	0	0	1	1	0	1	0	0	0	0	0	0	0	0	0	0	0	0	0	8	8	8	8	#NULL!	#NULL!	1	1	4	0	4	0	2	1	1	2	0	1	0	0	0	0	0
15	54	0	1	1	3	1	1	0	1	1	1	1	0	0	1	0	0	0	0	0	0	0	0	0	0	0	5	5	5	5	#NULL!	#NULL!	2	4	6	0	6	0	1	1	1	2	0	2	0	0	0	0	0
16	49	1	0	1	2	1	0	0	0	1	1	2	1	1	0	0	0	0	0	0	0	0	0	0	0	0	14	14	14	14	#NULL!	#NULL!	1	2	4	0	6	0	1	1	1	2	0	0	0	0	0	0	0
17	60	1	1	1	0	0	0	1	0	1	1	1	1	0	0	0	0	0	0	0	0	0	0	0	0	0	11	7	11	7	#NULL!	#NULL!	1	2	1	1	0	1	1	1	1	2	1	0	0	0	0	0	0
18	42	1	0	0	2	3	1	0	0	1	0	0	0	0	0	0	0	0	0	0	0	0	0	0	0	0	7	7	7	7	#NULL!	#NULL!	5	2	2	0	6	0	3	1	1	2	0	2	0	0	0	0	0
19	48	1	1	0	3	1	1	1	0	0	0	0	0	0	0	0	0	0	0	0	0	0	0	0	0	0	45	45	45	45	#NULL!	#NULL!	1	4	3	2	2	1	2	1	0	2	0	2	0	0	0	0	0
20	50	1	0	1	2	3	1	0	0	1	0	0	0	0	0	0	0	0	0	0	0	0	0	0	0	0	13	13	13	13	#NULL!	#NULL!	1	1	2	2	3	2	2	1	1	2	0	2	0	0	0	0	0
21	46	0	0	1	2	3	0	0	0	0	1	1	1	0	0	0	0	0	0	0	0	0	0	0	0	0	12	12	12	12	#NULL!	#NULL!	2	0.25	4	2	5	1	3	1	0	2	0	1	0	0	0	1	0
22	22	1	1	0	1	1	0	1	0	0	0	0	0	0	0	0	0	0	0	0	0	0	0	0	0	0	12	12	12	12	#NULL!	#NULL!	6	2	2	1	0	2	2	0	1	2	0	2	0	1	1	0	0
23	42	0	0	1	2	0	0	0	1	1	1	1	0	0	1	0	0	0	0	0	0	0	0	0	0	0	8	6	8	6	#NULL!	#NULL!	3	2	4	0	5	0	0	1	1	2	0	0	0	0	0	0	0
24	22	0	0	0	3	1	1	0	0	0	0	0	0	0	0	0	0	0	0	0	0	0	0	0	0	0	12	12	12	12	#NULL!	#NULL!	1	3	1	1	0	1	1	1	1	2	0	1	1	1	1	0	3
25	73	0	0	1	1	4	0	0	0	1	1	3	1	0	1	0	0	0	0	0	1	0	0	0	0	0	10	9	10	9	#NULL!	#NULL!	3	0.75	4	2	7	1	1	1	0	2	0	1	0	0	0	0	0
26	35	0	0	1	3	1	1	0	1	0	1	1	0	0	0	0	0	0	0	0	0	0	0	0	0	1	15	15	15	15	#NULL!	#NULL!	2	0.5	1	1	0	1	0	1	1	1	0	0	0	0	1	4	0
27	51	0	1	1	1	1	0	0	0	1	1	1	0	0	1	0	0	0	0	0	0	0	0	0	0	0	10	10	10	10	#NULL!	#NULL!	1	2	2	2	1	1	0	1	0	2	0	3	0	0	0	0	0
28	55	0	0	1	3	1	1	0	0	1	1	3	1	0	0	0	0	0	0	0	1	1	0	0	0	0	10	10	10	10	#NULL!	#NULL!	1	1	3	2	2	1	1	0	0	1	2	1	0	0	0	0	5
29	23	1	0	0	3	1	1	1	0	0	0	0	0	0	0	0	0	0	0	0	0	0	0	0	0	0	2	2	2	2	#NULL!	#NULL!	2	0.25	1	1	0	2	4	1	0	1	1	2	0	1	0	0	0
30	21	1	0	0	3	0	0	0	0	0	0	0	0	0	0	0	0	0	0	0	0	0	0	0	0	0	8	8	8	8	#NULL!	#NULL!	1	1.5	1	1	0	2	2	1	1	0	0	0	0	0	0	0	0
31	57	1	0	2	2	3	0	1	0	1	1	1	0	0	0	0	0	0	0	0	0	1	0	0	0	0	5	5	5	5	#NULL!	#NULL!	1	0.25	4	2	3	1	0	0	0	2	0	1	0	0	0	0	8
32	56	1	0	3	1	0	0	1	0	1	1	3	1	0	1	0	0	0	0	0	0	0	0	1	0	0	8	8	8	8	#NULL!	#NULL!	1	0.5	4	2	8	2	3	1	0	2	0	2	0	1	0	3	1
33	39	1	1	1	2	0	1	0	0	1	0	0	0	0	0	0	0	0	0	0	0	0	0	0	0	0	8	7	8	7	#NULL!	#NULL!	1	4	2	2	2	2	2	0	1	2	0	2	0	1	1	0	1
34	60	1	0	3	0	0	0	0	0	1	1	1	1	0	0	0	0	0	0	0	0	0	0	0	0	0	27	27	27	27	#NULL!	#NULL!	1	0.5	4	2	7	2	4	0	1	2	2	2	1	1	1	0	0
35	30	1	0	1	2	0	0	0	0	1	1	1	1	0	0	0	0	0	0	0	0	0	0	0	0	0	1	1	1	1	#NULL!	#NULL!	1	1.5	1	0	2	0	0	0	0	1	2	2	0	0	0	2	1
36	52	1	0	2	3	1	1	0	0	1	1	1	1	0	0	0	0	0	0	0	0	0	0	0	0	0	9	9	9	9	#NULL!	#NULL!	1	0.5	4	2	4	2	0	1	0	1	2	2	0	0	0	0	0
37	43	0	0	1	1	3	1	0	0	1	0	0	0	0	0	0	0	0	0	0	0	0	0	0	0	0	3	3	3	3	#NULL!	#NULL!	8	0.5	2	0	3	0	0	0	0	2	0	2	0	0	0	0	0
38	56	0	0	1	2	1	1	0	0	1	1	2	1	1	0	0	0	0	0	0	0	0	0	0	0	0	13	13	13	13	#NULL!	#NULL!	1	0.25	6	2	7	1	2	1	1	2	1	0	0	1	0	0	0
39	58	1	0	1	0	0	0	0	0	1	1	3	1	0	1	0	0	1	0	0	0	0	0	0	0	0	30	30	30	30	#NULL!	#NULL!	1	1	5	2	10	1	0	0	1	2	0	2	0	0	0	0	0
40	52	0	0	1	1	1	1	0	0	1	1	2	0	0	1	0	0	0	0	0	0	1	0	0	0	0	18	17	18	17	#NULL!	#NULL!	2	2	4	2	4	1	0	0	1	2	0	0	0	1	0	3	0
41	54	1	0	1	1	1	0	0	0	1	0	0	0	0	0	0	0	0	0	0	0	0	0	0	0	0	10	10	10	10	#NULL!	#NULL!	1	0.5	2	0	5	0	1	0	1	2	0	2	0	0	0	0	0
42	27	0	0	1	3	0	0	0	0	0	0	0	0	0	0	0	0	0	0	0	0	0	0	0	0	0	24	24	24	24	#NULL!	#NULL!	1	0.15	2	1	0	2	0	1	1	2	0	0	0	0	0	2	0
43	43	1	0	3	1	1	1	0	0	1	1	3	0	0	1	0	0	0	0	0	0	0	0	0	1	1	6	6	6	6	#NULL!	#NULL!	1	0.5	6	0	14	0	3	1	1	2	0	2	0	1	0	5	10
44	61	0	1	1	3	4	1	0	0	1	1	2	1	0	1	0	0	0	0	0	0	0	0	0	0	0	26	26	26	26	#NULL!	#NULL!	2	3	4	2	6	1	1	1	1	2	1	1	0	0	0	5	5
45	66	1	0	1	2	0	0	0	0	1	1	2	1	0	0	0	0	0	0	0	0	1	0	0	0	0	8	8	8	8	#NULL!	#NULL!	1	0.5	3	0	6	0	0	0	1	2	1	2	1	0	0	5	1
46	60	0	0	1	3	1	1	0	0	1	1	4	1	1	0	0	0	0	0	0	0	1	0	0	0	1	18	15	18	15	#NULL!	#NULL!	1	0.67	7	2	6	1	0	1	1	2	2	0	0	1	1	0	0
47	43	1	0	0	1	1	1	0	0	1	1	2	1	0	0	1	0	0	0	0	0	0	0	0	0	0	10	10	10	10	#NULL!	#NULL!	2	0.5	6	2	6	1	0	1	1	2	0	1	0	0	0	5	3
48	51	1	0	1	2	0	0	0	0	1	1	3	1	1	0	0	0	0	0	0	0	0	0	0	0	1	6	4	6	4	#NULL!	#NULL!	1	2	4	0	9	0	3	1	1	2	1	0	1	0	0	5	7
49	77	0	0	0	3	4	1	0	0	0	0	0	0	0	0	0	0	0	0	0	0	0	0	0	0	0	44	44	44	44	#NULL!	#NULL!	2	1.5	4	2	3	2	0	1	1	2	0	2	0	1	0	0	0
50	55	1	0	1	2	1	1	0	0	1	1	2	0	1	0	0	0	0	0	0	0	0	0	0	0	1	1	1	1	1	#NULL!	#NULL!	1	1.25	4	0	5	0	3	0	1	2	0	2	0	0	0	0	0
51	41	0	0	1	3	1	1	0	0	0	0	0	0	0	0	0	0	0	0	0	0	0	0	0	0	0	10	10	10	10	#NULL!	#NULL!	1	1.25	2	1	0	2	3	0	1	2	0	2	0	0	0	0	0
52	25	0	0	1	2	1	1	0	0	1	0	0	0	0	0	0	0	0	0	0	0	0	0	0	0	0	5	2	5	2	#NULL!	#NULL!	2	0.5	2	2	2	2	0	1	1	2	0	0	0	0	0	0	0
53	43	0	0	0	3	0	0	0	0	0	1	1	1	0	0	0	0	0	0	0	0	0	0	0	0	0	7	7	7	7	#NULL!	#NULL!	2	0.25	2	1	0	2	2	1	1	2	0	1	0	0	1	4	0
54	60	1	0	2	3	4	0	0	0	1	1	2	1	0	1	0	0	0	0	0	0	0	0	0	0	0	5	5	5	5	#NULL!	#NULL!	2	3	4	0	5	1	0	0	0	0	0	0	0	0	1	8	0
55	65	1	0	1	2	4	0	0	0	1	1	2	0	1	0	0	0	0	0	0	0	0	0	1	0	0	12	12	12	12	#NULL!	#NULL!	1	2	3	0	5	0	0	0	0	2	0	0	0	0	0	0	0
56	19	1	0	0	2	0	0	0	0	0	0	0	0	0	0	0	0	0	0	0	0	0	0	0	0	0	12	12	12	12	#NULL!	#NULL!	1	2	2	1	0	2	1	0	1	2	0	0	0	0	0	6	0
57	29	1	0	0	1	1	0	1	0	0	0	0	0	0	0	0	0	0	0	0	0	0	0	0	0	0	11	11	11	11	#NULL!	#NULL!	1	1.5	1	1	0	2	0	1	0	2	0	0	0	1	1	0	0
58	46	0	1	1	1	0	0	0	0	1	0	0	0	0	0	0	0	0	0	0	0	0	0	0	0	0	21	21	21	21	#NULL!	#NULL!	1	4	3	0	5	0	0	1	1	2	0	0	0	0	1	0	0
59	70	1	0	0	2	0	0	0	0	1	1	2	1	0	0	0	1	0	0	0	0	0	0	0	0	0	3	3	3	3	#NULL!	#NULL!	4	0	5	0	1	1	0	0	0	2	0	2	0	0	0	0	0
60	60	0	1	1	2	1	1	0	0	1	1	1	0	0	0	0	0	0	1	0	0	0	0	0	0	0	10	10	10	10	#NULL!	#NULL!	1	3	3	2	6	1	4	1	1	1	1	0	0	1	0	0	0
61	65	1	1	1	1	0	0	0	0	1	1	1	1	0	0	0	0	0	0	0	0	0	0	0	0	0	32	31	32	31	#NULL!	#NULL!	1	24	4	2	8	1	0	1	1	2	0	2	0	0	0	0	0
62	50	0	0	2	3	1	1	1	0	1	0	0	0	0	0	0	0	0	0	0	0	0	0	0	0	0	18	18	18	18	#NULL!	#NULL!	3	0.5	3	2	2	1	0	1	0	2	0	0	0	0	0	0	0
63	55	1	0	1	2	0	0	0	0	1	1	2	1	0	0	0	0	0	0	0	0	1	0	0	0	0	25	25	25	25	#NULL!	#NULL!	1	1	4	2	4	1	1	1	1	2	1	2	0	0	0	0	5
64	65	0	1	1	3	4	1	1	0	0	1	1	1	0	0	0	0	0	0	0	0	0	0	0	0	0	24	24	24	24	#NULL!	#NULL!	1	48	1	1	0	2	0	1	0	1	1	2	1	0	0	0	0
65	45	1	0	1	1	0	0	0	0	1	1	2	0	1	0	0	0	0	0	0	1	0	0	0	0	0	6	6	6	6	#NULL!	#NULL!	2	2	2	0	5	0	0	1	1	2	0	2	1	1	0	0	0
66	78	1	0	1	1	1	0	0	0	1	1	3	0	0	0	0	1	0	0	0	0	1	0	0	0	1	21	21	21	21	#NULL!	#NULL!	1	0.5	6	2	8	2	2	1	1	2	0	2	0	0	0	0	0
67	24	1	0	0	2	2	0	0	0	0	0	0	0	0	0	0	0	0	0	0	0	0	0	0	0	0	7	7	7	7	#NULL!	#NULL!	3	1.5	2	1	0	2	0	1	1	2	0	1	0	1	0	0	0
68	46	1	0	0	1	1	1	0	0	1	1	1	1	0	0	0	0	0	0	0	0	0	0	0	0	0	1	1	1	1	#NULL!	#NULL!	1	0.5	3	2	5	2	2	0	1	2	0	2	0	1	0	0	0
69	75	0	0	1	2	0	0	0	0	1	1	3	1	0	1	0	0	0	0	0	0	0	0	0	0	1	2	2	2	2	#NULL!	#NULL!	1	2	5	0	5	0	4	0	1	2	0	2	0	0	0	0	0
70	47	1	0	1	1	0	0	0	0	1	0	0	0	0	0	0	0	0	0	0	0	0	0	0	0	0	9	8	9	8	#NULL!	#NULL!	1	2	1	0	4	0	0	0	1	1	2	2	0	0	0	0	0
71	26	1	0	0	3	1	1	0	0	1	0	0	0	0	0	0	0	0	0	0	0	0	0	0	0	0	7	7	7	7	#NULL!	#NULL!	1	1	1	0	0	2	2	1	1	0	0	2	0	0	0	0	5
72	59	1	0	1	3	1	1	0	0	1	1	1	0	0	0	0	0	0	0	0	0	0	0	1	0	0	5	5	5	5	#NULL!	#NULL!	1	1.5	3	0	3	0	1	1	1	1	2	2	0	0	0	0	0
73	48	1	0	1	3	1	0	0	0	1	1	1	1	0	0	0	0	0	0	0	0	0	0	0	0	0	11	9	11	9	#NULL!	#NULL!	1	2	3	2	4	2	1	1	1	2	0	2	0	0	0	0	0
74	49	0	0	0	2	2	1	0	0	1	1	3	1	1	0	0	0	0	0	0	1	0	0	0	0	0	6	6	6	6	#NULL!	#NULL!	1	1	3	2	4	2	0	1	1	2	0	2	0	0	0	0	0
75	53	1	0	1	3	1	1	0	0	1	1	4	1	0	1	0	0	0	0	0	1	0	0	1	0	0	24	24	24	24	#NULL!	#NULL!	1	2	4	2	6	2	0	1	1	1	2	2	0	0	0	0	0
76	38	1	0	0	1	2	1	0	0	0	0	0	0	0	0	0	0	0	0	0	0	0	0	0	0	0	18	18	18	18	#NULL!	#NULL!	1	3	1	1	0	2	2	1	1	2	0	2	0	0	0	0	0
77	43	0	0	2	2	0	0	1	0	1	0	0	0	0	0	0	0	0	0	0	0	0	0	0	0	0	4	4	4	4	#NULL!	#NULL!	1	0.75	2	0	2	0	2	1	1	2	0	2	1	0	0	0	0
78	61	0	0	1	3	4	1	0	0	0	1	1	1	0	0	0	0	0	0	0	0	0	0	0	0	0	30	30	30	30	#NULL!	#NULL!	1	1	2	1	0	2	2	1	0	2	0	2	0	0	0	0	0
79	43	0	0	1	2	1	1	0	0	1	1	1	1	0	0	0	0	0	0	0	0	0	0	0	0	0	5	5	5	5	#NULL!	#NULL!	1	0.5	4	0	4	0	1	1	1	2	0	2	0	0	0	0	0
80	65	1	0	1	1	1	0	0	0	1	1	2	1	0	0	0	0	0	0	0	0	0	0	1	0	0	27	27	27	27	#NULL!	#NULL!	1	1	3	2	6	1	0	0	1	2	0	2	0	0	0	0	0
81	48	1	0	1	3	1	1	0	0	1	1	4	1	1	0	0	0	1	0	0	0	1	0	0	0	0	14	14	14	14	#NULL!	#NULL!	1	1	3	2	4	2	0	1	1	0	0	2	0	0	0	0	2
82	65	0	0	1	3	4	1	0	0	1	1	3	1	0	0	0	0	0	0	0	1	0	0	0	1	0	17	17	17	17	#NULL!	#NULL!	1	1.5	4	2	8	2	2	1	1	2	0	2	1	1	0	0	0
83	63	0	1	1	2	2	1	0	0	1	1	2	1	0	1	0	0	0	0	0	0	0	0	0	0	0	5	5	5	5	#NULL!	#NULL!	2	2	3	0	7	0	0	1	1	2	0	2	0	0	0	0	0
84	65	0	1	1	2	1	1	0	0	1	1	3	1	0	1	0	0	0	0	0	0	1	0	0	0	0	4	4	4	4	#NULL!	#NULL!	1	8	6	0	6	0	1	1	1	2	2	2	0	1	0	0	0
85	68	0	1	1	3	4	1	0	0	1	1	1	1	0	0	0	0	0	0	0	0	0	0	0	0	0	10	10	10	10	#NULL!	#NULL!	1	4	6	0	7	0	2	1	1	2	0	2	0	0	1	0	0
86	39	0	1	1	3	1	1	0	0	1	1	1	1	0	0	0	0	0	0	0	0	0	0	0	0	0	25	25	25	25	#NULL!	#NULL!	1	2	3	2	2	2	2	1	1	2	0	0	1	0	0	0	5
87	67	0	0	1	2	1	1	0	0	1	1	2	1	0	1	0	0	0	0	0	0	0	0	0	0	0	10	10	10	10	#NULL!	#NULL!	2	1	8	0	10	0	0	0	0	2	0	1	0	1	0	10	10
88	60	1	0	0	0	1	0	0	0	1	1	3	1	1	0	0	0	0	0	0	0	1	0	0	0	0	7	7	7	7	#NULL!	#NULL!	2	0.25	3	0	5	0	0	1	0	2	0	0	0	0	0	0	0
89	51	1	0	0	3	1	1	1	0	1	1	1	0	0	0	0	0	0	0	0	0	1	0	1	0	0	7	6	7	6	#NULL!	#NULL!	1	1	3	0	5	0	0	1	1	2	0	0	0	0	0	0	0
90	55	1	0	0	1	0	0	0	0	1	1	1	1	0	0	0	0	0	0	0	0	0	0	0	0	0	10	10	10	10	#NULL!	#NULL!	1	1.5	8	2	9	2	1	1	1	2	0	1	1	0	0	0	0
91	63	0	0	1	1	0	0	0	0	0	1	2	1	0	0	0	0	0	0	0	1	0	0	0	0	0	15	15	15	15	#NULL!	#NULL!	2	1.5	4	2	6	2	0	0	1	1	2	0	1	1	0	0	0
92	28	1	0	1	2	0	0	0	0	1	1	2	1	1	0	0	0	0	0	0	0	0	0	0	0	0	10	10	10	10	#NULL!	#NULL!	2	1	6	2	6	1	0	1	0	2	0	2	0	1	0	10	10
93	67	0	0	1	3	4	1	0	0	1	1	1	1	0	0	0	0	0	0	0	0	0	0	0	0	0	8	8	8	8	#NULL!	#NULL!	4	1.5	4	0	7	0	1	1	0	2	0	1	0	0	0	9	0
94	40	0	0	1	1	0	0	0	0	0	1	1	0	0	1	0	0	0	0	0	0	0	0	0	0	0	24	24	24	24	#NULL!	#NULL!	2	0.5	2	1	0	4	1	1	1	2	0	0	0	1	1	0	0
95	52	1	0	1	2	1	1	0	0	1	1	1	1	0	0	0	0	0	0	0	0	0	0	0	0	0	22	18	22	18	#NULL!	#NULL!	1	2	4	2	3	1	0	1	0	1	2	2	0	0	0	0	0
96	35	0	0	0	2	2	1	0	0	0	0	0	0	0	0	0	0	0	0	0	0	0	0	0	0	0	10	10	10	10	#NULL!	#NULL!	2	1.5	2	1	0	2	0	1	1	2	0	2	0	0	0	0	0
97	25	0	0	1	3	1	1	0	0	0	0	0	0	0	0	0	0	0	0	0	0	0	0	0	0	0	13	13	13	13	#NULL!	#NULL!	1	3	2	1	0	2	1	1	0	1	2	2	0	0	0	0	0
98	34	1	1	1	2	0	0	0	0	0	0	0	0	0	0	0	0	0	0	0	0	0	0	0	0	0	14	14	14	14	#NULL!	#NULL!	1	2.5	2	1	0	2	0	1	0	2	0	0	0	0	1	0	0
99	50	0	1	1	2	2	1	0	1	1	1	2	1	0	0	0	0	0	0	0	1	0	0	0	0	0	2	1	2	1	#NULL!	#NULL!	3	2.5	3	2	3	1	1	1	1	2	0	1	1	1	1	5	2
100	35	0	1	1	1	1	0	0	0	0	1	1	1	0	0	0	0	0	0	0	0	0	0	0	0	0	15	15	15	15	#NULL!	#NULL!	2	2	1	1	0	2	1	1	1	2	0	1	0	0	1	0	0
101	79	0	0	3	3	4	0	0	0	1	1	2	1	0	1	0	0	0	0	0	0	0	0	0	0	0	11	11	11	11	#NULL!	#NULL!	1	2	9	0	9	0	1	0	1	2	1	2	0	1	0	7	7
102	61	1	0	0	1	4	1	1	0	1	1	2	1	1	0	0	0	0	0	0	0	0	0	0	0	0	5	5	5	5	#NULL!	#NULL!	2	0.5	5	0	6	0	2	1	0	2	0	1	0	0	0	0	2
103	52	1	0	1	2	0	0	0	0	1	1	3	1	1	1	0	0	0	0	0	0	0	0	0	0	0	28	28	28	28	#NULL!	#NULL!	1	2	4	2	3	2	1	1	1	2	0	0	1	0	0	2	0
104	77	0	1	3	3	4	1	0	0	1	1	2	1	1	0	0	0	0	0	0	0	0	0	0	0	0	24	24	24	24	#NULL!	#NULL!	1	8	6	2	6	1	1	1	1	2	2	2	0	0	0	3	0
105	50	1	0	1	3	1	1	0	0	1	1	1	1	0	0	0	0	0	0	0	0	0	0	0	0	0	8	4	8	4	#NULL!	#NULL!	1	2	6	0	7	0	1	1	1	1	2	2	1	0	0	7	10
106	49	1	0	1	2	2	1	0	0	0	1	1	0	0	0	0	0	0	0	0	0	0	0	0	1	0	20	20	20	20	#NULL!	#NULL!	1	1	1	1	0	2	1	1	1	1	0	2	0	0	0	1	0
107	40	0	0	0	2	3	1	0	0	0	1	3	1	1	1	0	0	0	0	0	0	0	0	0	0	0	25	23	25	23	#NULL!	#NULL!	1	1.5	2	1	0	2	1	0	1	2	0	2	0	0	1	2	5
108	25	0	0	1	1	1	0	0	0	0	0	0	0	0	0	0	0	0	0	0	0	0	0	0	0	0	13	13	13	13	#NULL!	#NULL!	1	3	2	1	0	4	1	1	1	1	2	2	0	0	0	0	0
109	38	1	0	3	1	0	0	1	0	0	0	0	0	0	0	0	0	0	0	0	0	0	0	0	0	0	17	17	17	17	#NULL!	#NULL!	1	2	2	1	0	2	1	1	1	2	0	1	0	0	0	0	1
110	76	0	0	1	3	1	1	0	0	1	0	0	0	0	0	0	0	0	0	0	0	0	0	0	0	0	10	10	10	10	#NULL!	#NULL!	1	0.5	3	0	5	0	1	1	1	0	0	1	0	0	1	0	1
111	42	1	0	1	3	1	1	0	0	1	1	2	1	0	0	0	0	0	0	1	0	0	0	0	0	0	7	3	7	3	#NULL!	#NULL!	1	0.67	6	0	8	0	0	1	1	2	0	1	0	0	0	2	7
112	56	1	0	0	2	0	0	1	0	1	1	1	0	0	0	0	0	0	0	0	0	0	0	0	0	0	5	5	5	5	#NULL!	#NULL!	1	0.25	3	0	5	0	1	1	1	1	0	1	0	0	0	0	0
113	47	1	0	1	3	2	1	0	1	1	1	1	1	0	0	0	0	0	0	0	0	0	0	0	0	0	20	20	20	20	#NULL!	#NULL!	1	1	5	2	3	2	1	1	1	2	0	1	0	0	0	3	3
114	45	1	0	1	2	3	1	0	0	0	0	0	0	0	0	0	0	0	0	0	0	0	0	0	0	0	11	6	11	6	#NULL!	#NULL!	1	1	1	1	0	2	1	1	1	2	0	2	1	0	0	5	3
115	58	0	0	1	3	0	0	0	1	1	1	3	1	0	1	0	0	0	0	0	0	1	0	0	0	0	18	18	18	18	#NULL!	#NULL!	1	1.5	6	0	8	0	1	1	1	2	0	1	0	0	0	0	10
116	45	1	0	3	1	0	0	0	0	1	1	4	1	0	0	0	0	0	0	0	1	0	0	0	1	1	10	10	10	10	#NULL!	#NULL!	2	1.5	5	2	6	1	1	1	1	2	0	1	1	0	0	0	0
117	50	1	1	2	1	0	0	1	0	1	0	0	0	0	0	0	0	0	0	0	0	0	0	0	0	0	4	4	4	4	#NULL!	#NULL!	1	5	2	2	1	2	2	0	1	2	0	0	0	0	1	0	0
118	55	1	0	1	3	4	0	0	0	1	1	1	1	0	0	0	0	0	0	0	0	0	0	0	0	0	19	19	19	19	#NULL!	#NULL!	1	4	5	2	5	2	0	1	1	2	2	2	0	0	0	0	2
119	60	0	0	3	1	4	1	0	0	1	0	0	0	0	0	0	0	0	0	0	0	0	0	0	0	0	15	15	15	15	#NULL!	#NULL!	1	2	3	0	4	0	1	1	1	2	0	1	0	1	0	0	0
120	29	1	0	1	2	0	0	0	0	1	1	2	1	1	0	0	0	0	0	0	0	0	0	0	0	0	6	6	6	6	#NULL!	#NULL!	1	2.5	2	0	4	0	1	1	1	2	0	1	1	0	1	5	5
121	30	1	0	0	1	1	1	1	0	1	1	3	1	1	1	0	0	0	0	0	0	0	0	0	0	0	15	15	15	15	#NULL!	#NULL!	1	1	1	1	0	2	2	0	0	2	0	0	0	0	1	0	3
122	79	0	0	1	2	4	1	0	1	1	0	0	0	0	0	0	0	0	0	0	0	0	0	0	0	0	22	22	22	22	#NULL!	#NULL!	1	4	3	2	2	2	1	1	1	2	0	1	0	0	0	0	0
123	63	1	0	0	3	4	1	1	0	1	1	2	1	0	0	0	0	0	0	0	1	0	0	0	0	0	15	15	15	15	#NULL!	#NULL!	3	1	5	2	5	1	1	1	0	1	2	2	0	0	1	4	0
124	45	1	0	1	3	1	1	0	0	1	1	3	1	1	0	0	0	0	0	0	0	0	0	0	1	0	10	8	10	8	#NULL!	#NULL!	1	1	4	2	5	2	1	0	0	1	2	2	1	0	0	6	3
125	47	1	0	1	2	0	0	1	0	1	1	1	0	0	0	1	0	0	0	0	0	0	0	0	0	0	10	2	10	2	#NULL!	#NULL!	2	1.5	8	2	8	2	0	1	1	2	1	1	1	1	0	0	3
126	48	0	0	1	0	0	0	0	0	1	1	1	0	0	1	0	0	0	0	0	0	0	0	0	0	0	5	5	5	5	#NULL!	#NULL!	2	2.5	3	0	3	0	0	0	1	1	1	0	1	1	1	10	10
127	54	1	0	0	1	0	0	1	0	1	1	1	1	0	0	0	0	0	0	0	0	0	0	0	0	0	4	4	4	4	#NULL!	#NULL!	2	1	4	0	5	0	1	1	1	2	0	1	0	0	0	0	0
128	74	1	0	1	0	0	0	0	0	1	1	1	1	0	0	0	0	0	0	0	0	0	0	0	0	0	30	30	30	30	#NULL!	#NULL!	1	0.5	4	0	5	0	3	0	1	2	0	1	0	0	1	0	0
129	58	0	0	1	3	1	1	0	0	1	0	0	0	0	0	0	0	0	0	0	0	0	0	0	0	0	20	15	20	15	#NULL!	#NULL!	1	0.5	7	2	6	2	1	1	1	2	2	2	1	0	1	0	0
130	53	1	1	1	2	0	0	0	0	1	1	2	1	0	0	0	0	0	0	0	0	0	0	1	0	0	8	8	8	8	#NULL!	#NULL!	1	3.5	3	2	3	2	1	1	1	2	2	2	0	0	1	0	0
131	39	0	0	0	2	0	0	1	0	0	0	0	0	0	0	0	0	0	0	0	0	0	0	0	0	0	17	17	17	17	#NULL!	#NULL!	2	0.5	1	1	0	2	2	1	0	2	0	0	0	0	1	0	0
132	75	1	1	3	1	0	0	1	0	1	1	1	0	0	0	0	0	0	0	1	0	0	0	0	0	0	15	15	15	15	#NULL!	#NULL!	2	4	5	2	5	2	3	0	1	2	0	1	0	1	0	1	6
133	55	0	0	1	1	3	0	0	1	1	1	2	0	0	1	0	0	0	0	0	0	0	0	0	0	1	4	4	4	4	#NULL!	#NULL!	1	1.5	5	2	4	1	1	1	0	0	0	1	0	0	0	0	0
134	62	1	0	1	3	4	1	0	0	1	1	4	1	1	1	0	0	0	0	0	1	0	0	0	0	0	3	3	3	3	#NULL!	#NULL!	2	2	7	0	9	0	0	1	1	2	1	2	0	0	0	5	4
135	45	0	0	1	3	3	1	0	0	1	1	2	1	0	1	0	0	0	0	0	0	0	0	0	0	0	1	1	1	1	#NULL!	#NULL!	1	0.75	3	0	3	0	0	1	1	1	2	1	0	1	0	0	0
136	65	1	0	2	1	0	0	1	0	1	1	2	1	0	1	0	0	0	0	0	0	0	0	0	0	0	6	6	6	6	#NULL!	#NULL!	2	1.5	6	2	4	2	1	1	1	2	1	2	0	1	0	4	0
137	70	0	0	1	3	1	1	0	1	1	1	2	1	0	1	0	0	0	0	0	0	0	0	0	0	0	10	10	10	10	#NULL!	#NULL!	2	1	7	0	9	0	0	1	1	1	1	1	0	1	1	0	0
138	61	1	1	3	0	0	0	1	0	1	1	3	1	1	1	0	0	0	0	0	0	0	0	0	0	0	5	5	5	5	#NULL!	#NULL!	2	5	6	2	5	2	4	0	1	2	0	2	0	1	0	0	0
139	60	1	0	2	2	4	1	1	0	1	1	5	1	1	1	0	0	0	0	0	1	0	0	1	0	0	5	5	5	5	#NULL!	#NULL!	3	0.5	7	2	8	1	0	1	1	2	1	2	0	1	1	0	5
140	67	0	0	1	3	4	1	0	0	1	1	2	1	0	1	0	0	0	0	0	0	0	0	0	0	0	3	2	3	2	#NULL!	#NULL!	2	1.5	6	2	12	1	0	1	1	1	2	2	1	1	0	10	8
141	78	0	0	0	0	0	0	1	0	1	1	2	1	0	1	0	0	0	0	0	0	0	0	0	0	0	10	10	10	10	#NULL!	#NULL!	3	2	6	0	6	0	4	1	0	2	0	0	1	1	0	5	1
142	60	0	0	1	3	1	1	0	1	1	1	4	1	1	1	1	0	0	0	0	0	0	0	0	0	0	5	5	5	5	#NULL!	#NULL!	2	2	8	0	12	0	0	1	1	2	0	2	1	0	0	4	4
143	66	0	0	1	3	4	1	0	0	1	1	2	1	0	1	0	0	0	0	0	0	0	0	0	0	0	4	4	4	4	#NULL!	#NULL!	2	0.5	6	0	6	0	0	1	1	1	1	1	0	0	0	1	1
144	62	0	0	1	3	1	1	0	1	1	1	2	1	0	1	0	0	0	0	0	0	0	0	0	0	0	1	1	1	1	#NULL!	#NULL!	6	2.5	3	0	3	0	0	1	1	1	1	2	0	0	0	0	6
145	63	0	1	1	2	0	0	0	0	1	1	3	1	0	1	0	0	0	0	0	0	0	0	0	0	1	15	14	15	14	#NULL!	#NULL!	6	2	7	0	7	0	1	1	1	2	1	2	0	0	0	0	1
146	65	1	0	3	0	0	0	1	0	1	1	3	1	0	1	0	0	0	1	0	0	0	0	0	0	0	2	1	2	1	#NULL!	#NULL!	3	1	8	2	12	1	4	0	0	2	0	1	1	0	0	10	10
147	62	1	0	1	0	0	0	0	0	1	1	5	1	1	1	0	0	0	0	0	1	0	0	1	0	0	2	1	2	1	#NULL!	#NULL!	2	1	6	0	6	0	3	0	1	2	1	2	0	0	0	6	6
148	45	1	0	3	2	0	0	1	0	1	1	3	1	1	1	0	0	0	0	0	0	0	0	0	0	0	9	6	9	6	#NULL!	#NULL!	6	2	7	2	6	2	3	0	0	2	2	2	1	1	1	6	0
149	40	0	0	1	2	2	1	0	0	1	1	2	1	0	1	0	0	0	0	0	0	0	0	0	0	0	10	10	10	10	#NULL!	#NULL!	2	0.75	4	0	4	0	1	1	1	2	2	2	0	1	0	0	0
150	65	1	0	3	0	0	0	1	0	1	1	2	1	0	1	0	0	0	0	0	0	0	0	0	0	0	7	7	7	7	#NULL!	#NULL!	1	2.5	5	2	4	1	2	1	0	2	1	2	1	1	1	5	5
151	48	1	0	2	2	1	1	1	0	1	1	1	1	0	0	0	0	0	0	0	0	0	0	0	0	0	16	16	16	16	#NULL!	#NULL!	3	1	3	2	2	1	0	1	1	2	2	2	0	0	1	0	0
152	47	0	0	1	2	3	1	0	1	1	1	3	0	0	1	0	0	1	0	0	0	1	0	0	0	0	1	1	1	1	#NULL!	#NULL!	6	0.25	6	0	9	0	1	1	1	1	2	1	0	1	0	0	0
153	43	0	0	0	3	3	1	1	0	1	1	3	0	0	1	0	0	0	0	0	1	0	0	1	0	0	16	16	16	16	#NULL!	#NULL!	6	0.5	8	0	14	0	0	1	0	2	2	2	1	1	0	7	5
154	58	0	1	1	3	1	1	0	1	1	1	3	1	1	1	0	0	0	0	0	0	0	0	0	0	0	8	8	8	8	#NULL!	#NULL!	3	8	6	0	6	0	1	1	1	1	2	2	0	1	0	0	0
155	52	1	1	1	2	1	1	0	0	1	1	3	1	0	1	0	1	0	0	0	0	0	0	0	0	0	4	1	4	1	#NULL!	#NULL!	3	2	3	0	3	0	2	1	1	0	0	0	0	0	1	3	0
156	53	0	0	1	3	2	1	0	1	1	1	2	1	0	1	0	0	0	0	0	0	0	0	0	0	0	23	23	23	23	#NULL!	#NULL!	2	4	5	0	5	0	0	1	0	1	2	0	0	0	0	0	0
157	60	0	0	0	2	0	0	1	1	1	1	2	0	0	1	0	0	0	0	0	0	1	0	0	0	0	19	19	19	19	#NULL!	#NULL!	2	1	6	0	9	0	1	1	0	1	1	1	0	0	1	0	0
158	66	0	0	1	3	4	1	0	1	1	1	2	1	0	1	0	0	0	0	0	0	0	0	0	0	0	15	15	15	15	#NULL!	#NULL!	1	1	6	2	10	2	0	1	1	1	2	1	0	0	1	10	10
159	75	1	0	0	0	0	0	1	0	1	1	5	1	1	1	0	0	0	0	0	0	0	0	1	1	0	4	4	4	4	#NULL!	#NULL!	2	2	3	0	3	0	4	0	0	0	0	0	0	1	0	5	4
160	46	1	0	2	2	0	0	1	0	1	1	1	1	0	0	0	0	0	0	0	0	0	0	0	0	0	2	2	2	2	#NULL!	#NULL!	6	2	5	2	5	2	1	1	1	1	0	2	1	1	1	0	0
161	70	1	1	3	0	0	0	1	0	1	1	2	0	0	1	0	0	0	0	0	1	0	0	0	0	0	1	1	1	1	#NULL!	#NULL!	6	6	6	2	7	2	4	0	1	2	1	2	0	1	0	3	4
162	52	0	0	1	2	3	1	0	0	1	1	2	1	0	1	0	0	0	0	0	0	0	0	0	0	0	5	5	5	5	#NULL!	#NULL!	1	2	5	0	6	0	1	1	1	1	2	2	0	0	0	0	0
163	65	1	1	3	0	0	0	1	0	1	1	1	0	0	1	0	0	0	0	0	0	0	0	0	0	0	2.5	2	2.5	2	#NULL!	#NULL!	5	2.5	5	2	7	2	4	0	1	2	1	2	1	0	0	5	3
164	45	1	1	1	3	1	1	0	0	1	1	2	1	0	0	0	1	0	0	0	0	0	0	0	0	0	20	20	20	20	#NULL!	#NULL!	3	4	4	0	4	0	3	1	1	1	1	0	1	0	0	0	0
165	61	1	0	1	3	4	1	1	0	0	0	0	0	0	0	0	0	0	0	0	0	0	0	0	0	0	10	5	10	5	#NULL!	#NULL!	2	3	3	1	0	3	1	1	0	0	0	1	0	0	0	0	0
166	56	0	1	1	0	0	0	0	0	1	1	3	1	0	1	0	0	0	0	0	0	0	0	0	1	0	6	6	6	6	#NULL!	#NULL!	3	4	7	2	8	2	2	1	1	2	2	2	0	1	0	0	0
167	69	0	0	0	3	4	1	1	0	1	1	4	1	1	1	0	0	0	0	0	0	1	0	0	0	0	4	4	4	4	#NULL!	#NULL!	2	1	7	0	8	0	1	1	1	2	0	1	0	0	0	0	0
168	46	0	0	0	3	0	0	1	1	1	1	4	1	1	1	0	1	0	0	0	0	0	0	0	0	0	1	1	1	1	#NULL!	#NULL!	6	2	6	2	5	1	0	0	1	1	2	2	0	0	1	8	0
169	66	0	0	1	2	4	1	0	1	1	0	0	0	0	0	0	0	0	0	0	0	0	0	0	0	0	12	12	12	12	#NULL!	#NULL!	2	3	7	2	6	1	2	1	1	2	0	1	0	0	0	0	0
170	68	1	0	3	1	0	0	1	0	1	1	3	1	0	1	0	1	0	0	0	0	0	0	0	0	0	3	3	3	3	#NULL!	#NULL!	2	2	6	2	5	1	2	1	0	2	0	2	1	0	0	5	0
171	67	0	1	1	3	4	1	0	1	1	1	2	1	0	1	0	0	0	0	0	0	0	0	0	0	0	1	1	1	1	#NULL!	#NULL!	2	4	8	0	8	0	1	1	1	1	2	0	0	1	1	7	0
172	52	1	0	1	3	1	1	0	0	1	1	1	1	1	1	0	0	0	0	0	0	0	0	0	0	0	2	2	2	2	#NULL!	#NULL!	2	2	6	0	8	0	0	1	1	1	1	1	0	1	0	7	0
173	53	0	0	1	1	3	1	0	0	1	1	3	1	0	1	0	0	0	0	0	0	1	0	0	0	0	3	2	3	2	#NULL!	#NULL!	2	1	6	0	8	0	1	1	0	2	0	0	0	0	0	0	0
174	50	1	0	1	1	0	0	0	0	1	1	2	1	0	1	0	0	0	0	0	0	0	0	0	0	0	3	3	3	3	#NULL!	#NULL!	2	1.5	6	2	7	1	3	0	1	2	0	1	0	1	0	5	0
175	57	1	0	2	3	1	1	1	0	1	1	1	1	0	1	1	0	0	0	0	0	0	0	0	0	0	15	15	15	15	#NULL!	#NULL!	2	1	5	0	6	0	0	0	1	1	2	2	0	0	0	0	0
176	58	1	0	3	2	1	1	1	0	1	1	5	1	0	1	0	0	0	0	0	1	1	1	0	0	0	1	1	1	1	#NULL!	#NULL!	2	2	7	2	9	2	2	1	1	2	0	2	0	0	0	0	0
177	63	1	1	1	0	0	0	0	0	1	1	3	0	0	1	0	0	0	0	0	0	1	0	1	0	0	6	6	6	6	#NULL!	#NULL!	3	7	9	0	13	0	4	0	1	1	2	1	0	0	0	0	10
178	48	0	0	1	1	0	0	0	0	1	1	3	1	0	1	0	0	0	0	0	0	1	0	0	0	0	8	8	8	8	#NULL!	#NULL!	3	1	6	0	8	0	2	1	1	2	1	1	0	1	0	0	0
179	43	0	1	1	2	2	1	0	0	1	1	2	1	0	1	0	0	0	0	0	0	0	0	0	0	0	2	2	2	2	#NULL!	#NULL!	1	3	7	0	10	0	2	1	1	2	1	2	0	1	0	0	0
180	55	1	0	1	2	3	1	0	0	1	1	1	0	0	1	0	0	0	0	0	0	0	0	0	0	0	1	1	1	1	#NULL!	#NULL!	2	1	4	0	4	0	1	1	1	1	2	1	0	1	0	0	0
181	69	0	0	1	1	3	1	0	1	1	1	2	1	0	1	0	0	0	0	0	0	0	0	0	0	0	16	14	16	14	#NULL!	#NULL!	1	1	7	0	7	0	2	0	1	2	0	2	1	0	0	5	0
182	60	0	0	1	2	3	1	0	1	1	1	2	0	0	1	0	0	0	0	0	0	0	0	1	0	0	6	6	6	6	#NULL!	#NULL!	2	1	6	0	9	0	3	1	1	2	0	2	0	0	0	0	1
183	79	0	0	1	2	4	0	0	0	1	1	3	1	0	1	0	0	0	0	1	0	0	0	0	0	0	0.5	0.5	0.5	0.5	#NULL!	#NULL!	2	2	7	0	9	0	2	1	1	2	2	2	0	1	0	0	0
184	65	1	0	1	0	0	0	0	0	1	1	2	0	0	1	0	0	0	0	0	0	0	1	0	0	0	9	9	9	9	#NULL!	#NULL!	2	2	6	0	8	0	1	1	1	2	0	1	1	0	0	6	0
185	38	1	0	1	1	3	1	0	0	1	1	5	1	1	1	0	0	0	0	0	0	1	0	0	1	0	1	1	1	1	#NULL!	#NULL!	4	1	10	2	16	2	2	1	1	2	1	2	1	0	0	5	1
186	47	1	1	1	1	0	0	0	0	1	1	4	1	1	1	1	0	0	0	0	0	0	0	0	0	0	17	17	17	17	#NULL!	#NULL!	1	2	6	2	5	1	1	1	1	2	0	1	0	0	0	0	0
187	48	1	0	2	3	1	1	0	0	1	1	1	0	0	1	0	0	0	0	0	0	0	0	0	0	0	4	4	4	4	#NULL!	#NULL!	2	1	7	2	6	1	2	1	1	2	0	1	0	0	0	0	0
188	56	0	0	1	2	2	1	0	0	1	1	2	1	0	1	0	0	0	0	0	0	0	0	0	0	0	15	15	15	15	#NULL!	#NULL!	2	0.5	7	2	6	1	1	1	1	2	0	1	0	0	1	0	0
189	70	0	0	0	2	4	1	1	0	1	1	3	1	0	1	0	0	0	0	0	0	1	0	0	0	0	10	9	10	9	#NULL!	#NULL!	4	1	8	2	8	1	1	1	1	2	1	1	0	0	0	0	0
190	45	1	0	0	3	3	1	0	0	1	1	2	1	0	1	0	0	0	0	0	0	0	0	0	0	0	5	5	5	5	#NULL!	#NULL!	2	0.67	7	0	7	0	1	1	1	2	0	2	1	1	1	0	0
191	75	0	1	1	1	3	1	0	0	1	1	3	1	0	1	0	0	0	0	0	1	0	0	0	0	0	6	6	6	6	#NULL!	#NULL!	4	24	6	0	8	0	1	1	1	1	2	2	1	0	0	6	6
192	65	0	0	1	1	4	0	0	0	1	1	4	1	1	1	0	0	0	0	1	0	0	0	0	0	0	15	15	15	15	#NULL!	#NULL!	2	0.25	8	0	8	0	3	0	1	2	2	2	0	1	0	2	2
193	76	1	1	2	1	3	1	0	0	1	1	3	0	0	1	0	0	0	0	0	0	1	0	0	0	1	9	9	9	9	#NULL!	#NULL!	1	9	6	0	6	0	3	0	1	1	2	2	0	0	0	0	0
194	35	1	1	3	2	0	0	0	0	1	1	2	1	0	1	0	0	0	0	0	0	0	0	0	0	0	2	2	2	2	#NULL!	#NULL!	4	3	6	2	5	1	1	1	1	1	2	2	1	0	0	5	10
195	27	1	1	0	2	0	0	0	0	1	1	3	1	0	1	1	0	0	0	0	0	0	0	0	0	0	10	10	10	10	#NULL!	#NULL!	3	6	5	2	5	1	0	1	1	1	1	2	1	1	0	4	10
196	55	1	0	1	0	0	0	0	0	1	1	2	1	0	1	0	0	0	0	0	0	0	0	0	0	0	20	20	20	20	#NULL!	#NULL!	2	1	3	0	3	0	3	0	1	2	2	2	1	1	0	9	0
197	55	0	0	1	3	3	1	0	0	1	1	3	1	0	1	0	0	0	0	0	0	0	0	0	0	1	7	5	7	5	#NULL!	#NULL!	2	0.75	2	0	2	0	0	1	1	1	2	2	0	0	0	0	0
198	30	1	0	0	2	0	0	0	0	1	1	3	0	0	1	1	0	0	0	0	0	1	0	0	0	0	10	10	10	10	#NULL!	#NULL!	3	0.65	5	2	5	1	1	1	1	1	0	1	1	0	0	7	0
199	75	1	0	3	1	0	0	1	0	1	1	3	1	1	1	0	0	0	0	0	0	0	0	0	0	0	5	5	5	5	#NULL!	#NULL!	6	1	4	0	5	0	4	1	1	1	1	2	0	1	0	1	1
200	28	1	1	1	1	3	1	0	0	1	0	1	1	0	0	0	0	0	0	0	0	0	0	0	0	0	8	8	8	8	#NULL!	#NULL!	2	6	4	2	4	1	3	0	1	1	2	2	0	0	0	0	0
201	47	0	0	1	3	1	1	0	0	#NULL!	1	0	0	0	0	0	0	0	0	0	0	0	0	0	0	0	19	19	#NULL!	#NULL!	19	19	2	2	2	0	2	0	3	1	1	0	0	0	0	0	0	8	5
202	39	1	0	1	0	0	0	0	0	#NULL!	1	1	1	0	0	0	0	0	0	0	0	0	0	0	0	0	18	18	#NULL!	#NULL!	18	18	1	1	3	0	3	0	0	0	0	0	0	0	0	0	0	0	0
203	24	0	0	0	2	0	0	0	0	#NULL!	1	1	1	0	0	0	0	0	0	0	0	0	0	0	0	0	18	18	#NULL!	#NULL!	18	18	6	0.5	5	0	5	0	0	1	1	0	0	0	0	1	0	0	0
204	57	1	0	1	1	0	1	0	0	#NULL!	1	1	0	0	1	0	0	0	0	0	0	0	0	0	0	0	20	20	#NULL!	#NULL!	20	20	2	1	2	0	2	0	1	1	1	0	0	0	0	0	0	0	0
205	35	1	0	2	3	1	1	1	0	#NULL!	0	0	0	0	0	0	0	0	0	0	0	0	0	0	0	0	15	15	#NULL!	#NULL!	15	15	1	0.75	1	0	1	0	0	1	1	0	0	0	0	0	0	0	0
206	51	0	0	1	2	1	0	0	0	#NULL!	0	0	0	0	0	0	0	0	0	0	0	0	0	0	0	0	11	6	#NULL!	#NULL!	11	6	2	2	1	0	1	0	0	1	1	0	0	0	0	0	0	0	0
207	44	1	0	0	2	0	0	0	0	#NULL!	0	0	0	0	0	0	0	0	0	0	0	0	0	0	0	0	14	14	#NULL!	#NULL!	14	14	1	0.5	1	0	1	0	0	1	1	0	0	0	0	0	0	0	0
208	39	1	0	0	3	1	1	0	0	#NULL!	0	0	0	0	0	0	0	0	0	0	0	0	0	0	0	0	14	14	#NULL!	#NULL!	14	14	1	0.25	1	0	1	0	1	1	1	0	0	0	0	0	0	6	2
209	43	1	0	1	3	1	0	0	0	#NULL!	0	0	0	0	0	0	0	0	0	0	0	0	0	0	0	0	16	16	#NULL!	#NULL!	16	16	1	1	1	0	1	0	2	0	1	0	0	0	0	0	0	0	0
210	48	0	0	1	1	3	1	0	0	#NULL!	0	0	0	0	0	0	0	0	0	0	0	0	0	0	0	0	18	18	#NULL!	#NULL!	18	18	1	0.5	1	0	1	0	0	0	1	0	0	0	0	0	0	0	0
211	40	1	0	0	2	3	1	1	0	#NULL!	1	2	1	0	0	0	0	0	0	0	1	0	0	0	0	0	14	14	#NULL!	#NULL!	14	14	5	0.5	3	0	3	0	0	0	0	0	0	0	1	0	0	5	5
212	24	1	0	0	3	0	0	0	0	#NULL!	1	1	0	0	0	0	0	0	0	1	0	0	0	0	0	0	24	13	#NULL!	#NULL!	24	13	6	0.5	5	0	5	0	0	1	1	0	0	0	1	0	0	6	4
213	49	0	0	1	3	1	1	0	0	#NULL!	0	0	0	0	0	0	0	0	0	0	0	0	0	0	0	0	19	17	#NULL!	#NULL!	19	17	1	2	1	0	1	0	0	1	0	0	0	0	0	0	0	0	0
214	42	1	0	0	2	3	0	0	0	#NULL!	0	0	0	0	0	0	0	0	0	0	0	0	0	0	0	0	9	9	#NULL!	#NULL!	9	9	1	1	1	0	1	0	0	1	1	0	0	0	0	0	0	0	0
215	44	1	0	1	3	0	1	0	0	#NULL!	1	1	0	0	0	0	0	0	0	0	0	0	1	0	0	0	14	14	#NULL!	#NULL!	14	14	1	1	2	0	2	0	1	1	1	0	0	0	0	0	0	5	5
216	45	1	0	3	0	0	0	0	0	#NULL!	0	0	0	0	0	0	0	0	0	0	0	0	0	0	0	0	8	8	#NULL!	#NULL!	8	8	1	0.5	1	0	1	0	0	1	0	0	0	0	0	0	0	0	0
217	50	0	0	1	0	3	0	1	0	#NULL!	0	0	0	0	0	0	0	0	0	0	0	0	0	0	0	0	14	14	#NULL!	#NULL!	14	14	1	0.5	1	0	1	0	0	1	0	0	0	0	1	0	0	0	0
218	23	1	0	0	2	0	0	0	0	#NULL!	0	0	0	0	0	0	0	0	0	0	0	0	0	0	0	0	17	12	#NULL!	#NULL!	17	12	1	0.25	1	0	1	0	1	1	1	0	0	0	1	0	0	0	0
219	39	1	0	1	1	3	0	0	0	#NULL!	1	1	1	0	0	0	0	0	0	0	0	0	0	0	0	0	10	10	#NULL!	#NULL!	10	10	1	0.5	4	0	4	0	0	0	1	0	1	0	0	0	0	3	0
220	19	1	0	0	2	0	0	0	0	#NULL!	0	0	0	0	0	0	0	0	0	0	0	0	0	0	0	0	14	4	#NULL!	#NULL!	14	4	6	0.5	1	0	1	0	1	0	1	0	1	0	0	0	0	0	1
221	50	1	0	2	3	1	1	1	0	#NULL!	0	0	0	0	0	0	0	0	0	0	0	0	0	0	0	0	15	14	#NULL!	#NULL!	15	14	4	1	1	0	1	0	1	1	1	0	0	0	1	0	0	0	5
222	20	1	0	0	3	0	0	0	0	#NULL!	0	0	0	0	0	0	0	0	0	0	0	0	0	0	0	0	20	20	#NULL!	#NULL!	20	20	1	0.75	1	0	1	0	1	1	1	0	0	0	1	0	0	0	0
223	35	1	0	3	2	3	1	0	0	#NULL!	0	0	0	0	0	0	0	0	0	0	0	0	0	0	0	0	12	12	#NULL!	#NULL!	12	12	1	1.5	1	0	1	0	1	1	0	0	1	0	1	0	0	0	0
224	59	0	0	1	3	2	1	0	0	#NULL!	1	2	1	0	1	0	0	0	0	0	0	0	0	0	0	0	24	24	#NULL!	#NULL!	24	24	1	0.5	2	0	2	0	4	1	1	0	0	0	1	0	0	0	0
225	40	1	0	3	2	0	1	0	0	#NULL!	1	1	0	0	0	0	0	0	0	0	0	0	1	0	0	0	17	16	#NULL!	#NULL!	17	16	1	1.5	2	0	2	0	0	1	0	0	1	0	0	1	0	0	0
226	43	0	1	1	2	3	1	0	0	#NULL!	0	0	0	0	0	0	0	0	0	0	0	0	0	0	0	0	3	3	#NULL!	#NULL!	3	3	1	2	1	0	1	0	1	1	1	0	0	0	0	0	0	0	0
227	51	0	0	1	1	1	0	0	0	#NULL!	0	0	0	0	0	0	0	0	0	0	0	0	0	0	0	0	16	14	#NULL!	#NULL!	16	14	1	0.25	1	0	1	0	1	1	0	0	0	0	0	0	0	0	0
228	21	1	0	0	3	0	0	0	0	#NULL!	0	0	0	0	0	0	0	0	0	0	0	0	0	0	0	0	8	5	#NULL!	#NULL!	8	5	1	0.75	1	0	1	0	1	1	1	0	0	0	1	1	0	0	0
229	75	0	0	3	3	0	0	0	0	#NULL!	0	0	0	0	0	0	0	0	0	0	0	0	0	0	0	0	26	17	#NULL!	#NULL!	26	17	1	4	1	0	1	0	0	0	0	0	1	0	1	0	0	4	6
230	54	0	0	1	2	2	1	0	0	#NULL!	0	0	0	0	0	0	0	0	0	0	0	0	0	0	0	0	15	15	#NULL!	#NULL!	15	15	1	0.5	1	0	1	0	1	1	1	0	0	0	0	0	0	0	0
231	47	1	0	1	2	0	0	0	0	#NULL!	0	0	0	0	0	0	0	0	0	0	0	0	0	0	0	0	22	18	#NULL!	#NULL!	22	18	1	1	1	0	1	0	0	0	1	0	2	0	0	0	0	0	0
232	63	0	0	3	1	3	0	1	0	#NULL!	1	2	1	0	0	0	1	0	0	0	0	0	0	0	0	0	19	17	#NULL!	#NULL!	19	17	1	2	2	0	2	0	2	0	0	0	0	0	0	0	0	0	0
233	43	1	0	1	3	3	1	0	0	#NULL!	1	2	1	0	1	0	0	0	0	0	0	0	0	0	0	0	13	13	#NULL!	#NULL!	13	13	2	2	1	0	1	0	3	1	1	0	2	0	0	0	0	5	2
234	38	1	0	2	1	2	0	1	0	#NULL!	1	1	1	0	0	0	0	0	0	0	0	0	0	0	0	0	2	2	#NULL!	#NULL!	2	2	2	0.5	3	0	3	0	0	1	1	0	0	0	0	1	0	0	0
235	42	0	0	1	1	0	0	0	0	#NULL!	1	1	0	0	0	0	0	0	0	1	0	0	0	0	0	0	10	10	#NULL!	#NULL!	10	10	1	0.5	2	0	2	0	0	1	0	0	0	0	1	0	0	0	0
236	21	0	0	0	3	0	0	0	0	#NULL!	0	0	0	0	0	0	0	0	0	0	0	0	0	0	0	0	21	15	#NULL!	#NULL!	21	15	1	0.75	1	0	1	0	2	1	1	0	0	0	0	0	0	0	0
237	42	1	0	1	2	0	0	0	0	#NULL!	0	0	0	0	0	0	0	0	0	0	0	0	0	0	0	0	20	20	#NULL!	#NULL!	20	20	1	0.5	1	0	1	0	0	1	1	0	0	0	0	0	0	0	0
238	48	0	0	1	1	3	0	0	0	#NULL!	0	0	0	0	0	0	0	0	0	0	0	0	0	0	0	0	16	16	#NULL!	#NULL!	16	16	1	0.5	1	0	1	0	0	1	1	0	2	0	0	1	0	0	0
239	23	0	0	0	2	1	1	0	0	#NULL!	0	0	0	0	0	0	0	0	0	0	0	0	0	0	0	0	14	14	#NULL!	#NULL!	14	14	1	0.25	3	0	3	0	0	1	1	0	0	0	0	0	0	5	10
240	43	0	1	2	2	3	1	0	0	#NULL!	0	0	0	0	0	0	0	0	0	0	0	0	0	0	0	0	10	10	#NULL!	#NULL!	10	10	1	2.5	1	0	1	0	0	1	1	0	0	0	0	0	0	0	0
241	48	0	0	1	3	0	0	0	0	#NULL!	0	0	0	0	0	0	0	0	0	0	0	0	0	0	0	0	7	7	#NULL!	#NULL!	7	7	1	0.75	1	0	1	0	0	1	0	0	0	0	0	0	0	1	0
242	45	1	0	0	2	0	0	0	0	#NULL!	0	0	0	0	0	0	0	0	0	0	0	0	0	0	0	0	20	17	#NULL!	#NULL!	20	17	1	0.5	1	0	1	0	0	1	1	0	0	0	0	0	0	0	0
243	39	1	0	2	1	0	0	0	0	#NULL!	1	2	1	0	1	0	0	0	0	0	0	0	0	0	0	0	17	16	#NULL!	#NULL!	17	16	2	1.5	6	0	6	0	1	1	0	1	0	0	0	0	0	0	0
244	48	1	0	0	3	1	0	0	0	#NULL!	1	2	1	0	1	0	0	0	0	0	0	0	0	0	0	0	13	9	#NULL!	#NULL!	13	9	6	0.5	6	0	6	0	0	1	0	0	0	0	1	0	0	10	8
245	60	1	0	2	2	0	0	1	0	#NULL!	0	0	0	0	0	0	0	0	0	0	0	0	0	0	0	0	16	4	#NULL!	#NULL!	16	4	2	2.5	1	0	1	0	0	1	1	0	0	0	0	0	0	0	0
246	22	0	0	1	3	0	0	0	0	#NULL!	0	0	0	0	0	0	0	0	0	0	0	0	0	0	0	0	18	10	#NULL!	#NULL!	18	10	1	1.5	1	0	1	0	1	1	1	0	0	0	1	0	0	1	0
247	55	0	0	3	2	0	0	0	1	#NULL!	0	1	1	0	0	1	0	0	0	0	0	0	0	0	0	0	9	8	#NULL!	#NULL!	9	8	2	0.5	4	0	4	0	0	0	1	0	0	0	1	0	0	6	6
248	57	0	0	1	3	1	1	0	0	#NULL!	0	0	0	0	0	0	0	0	0	0	0	0	0	0	0	0	19	18	#NULL!	#NULL!	19	8	1	1.5	1	0	1	0	2	1	1	0	0	0	1	1	0	0	0
249	37	0	0	1	3	1	1	0	0	#NULL!	0	0	0	0	0	0	0	0	0	0	0	0	0	0	0	0	12	11	#NULL!	#NULL!	12	11	1	1.5	1	0	1	0	1	0	0	0	0	0	0	1	0	0	0
250	37	1	0	0	2	0	1	0	0	#NULL!	1	1	0	0	1	0	0	0	0	0	0	0	0	0	0	0	19	17	#NULL!	#NULL!	19	17	2	0.25	2	0	2	0	0	1	1	0	0	0	1	0	0	5	10
251	38	1	0	3	1	1	1	0	0	#NULL!	0	0	0	0	0	0	0	0	0	0	0	0	0	0	0	0	9	9	#NULL!	#NULL!	9	9	1	0.5	1	0	1	0	0	1	1	0	0	0	0	0	0	5	4
252	45	0	0	1	2	1	1	0	0	#NULL!	0	0	0	0	0	0	0	0	0	0	0	0	0	0	0	0	6	6	#NULL!	#NULL!	6	6	1	0.25	1	0	1	0	2	1	1	0	0	0	0	0	0	0	0
253	44	0	0	3	3	1	1	0	0	#NULL!	1	1	1	0	0	0	0	0	0	0	0	0	0	0	0	0	8	8	#NULL!	#NULL!	8	8	2	1.5	4	0	4	0	2	1	1	0	0	0	0	0	0	0	0
254	53	0	0	1	1	1	1	0	0	#NULL!	0	0	0	0	0	0	0	0	0	0	0	0	0	0	0	0	16	15	#NULL!	#NULL!	16	15	1	0.5	1	0	1	0	0	1	0	0	0	0	0	0	0	0	1
255	34	0	0	0	2	1	1	0	0	#NULL!	0	0	0	0	0	0	0	0	0	0	0	0	0	0	0	0	12	12	#NULL!	#NULL!	12	12	2	1.5	1	0	1	0	0	1	0	0	0	0	0	0	0	0	0
256	38	1	0	3	2	0	1	0	0	#NULL!	1	2	1	1	0	0	0	0	0	0	0	0	0	0	0	0	16	16	#NULL!	#NULL!	16	16	1	1	1	0	1	0	0	1	1	0	0	0	0	0	0	2	4
257	38	1	0	2	2	0	1	1	0	#NULL!	0	0	0	0	0	0	0	0	0	0	0	0	0	0	0	0	13	13	#NULL!	#NULL!	13	13	2	1.5	2	0	2	0	1	1	0	0	0	0	0	0	0	0	1
258	40	1	0	2	1	1	1	0	0	#NULL!	1	2	1	1	0	0	0	0	0	0	0	0	0	0	0	0	15	15	#NULL!	#NULL!	15	15	1	0.5	1	0	1	0	2	1	0	0	0	0	0	0	0	7	6
259	49	0	0	2	2	3	1	1	0	#NULL!	0	0	0	0	0	0	0	0	0	0	0	0	0	0	0	0	18	18	#NULL!	#NULL!	18	18	2	1.5	1	0	1	0	4	1	0	0	0	0	0	0	0	0	0
260	46	1	0	1	3	0	1	0	0	#NULL!	0	0	0	0	0	0	0	0	0	0	0	0	0	0	0	0	15	15	#NULL!	#NULL!	15	15	1	0.25	1	0	1	0	3	1	1	0	0	0	1	0	0	0	0
261	47	1	0	3	2	3	0	1	0	#NULL!	0	0	0	0	0	0	0	0	0	0	0	0	0	0	0	0	8	8	#NULL!	#NULL!	8	8	1	2	1	0	1	0	1	1	0	0	0	0	0	0	0	0	0
262	38	1	0	1	1	3	1	0	0	#NULL!	0	0	0	0	0	0	0	0	0	0	0	0	0	0	0	0	15	15	#NULL!	#NULL!	15	15	2	0.35	1	0	1	0	0	0	1	0	0	0	0	0	0	0	0
263	58	0	0	1	3	3	1	0	0	#NULL!	0	0	0	0	0	0	0	0	0	0	0	0	0	0	0	0	16	16	#NULL!	#NULL!	16	16	1	0.35	1	0	1	0	4	1	1	0	0	0	0	0	0	3	0
264	45	0	0	0	2	0	0	0	0	#NULL!	0	0	0	0	0	0	0	0	0	0	0	0	0	0	0	0	16	16	#NULL!	#NULL!	16	16	1	0.25	1	0	1	0	2	1	1	0	0	0	0	1	0	0	0
265	54	1	0	2	1	1	1	1	0	#NULL!	0	0	0	0	0	0	0	0	0	0	0	0	0	0	0	0	15	15	#NULL!	#NULL!	15	15	1	1.5	1	0	1	0	1	0	0	1	0	0	0	0	0	0	0
266	46	0	0	1	0	3	1	0	0	#NULL!	0	0	0	0	0	0	0	0	0	0	0	0	0	0	0	0	20	20	#NULL!	#NULL!	20	20	1	0.5	1	0	1	0	0	1	0	0	0	0	0	0	0	1	0
267	40	1	0	1	3	0	0	0	0	#NULL!	0	0	0	0	0	0	0	0	0	0	0	0	0	0	0	0	14	12	#NULL!	#NULL!	14	12	1	0.5	1	0	1	0	1	1	1	0	0	0	0	0	0	0	0
268	23	1	0	1	3	0	0	0	0	#NULL!	0	0	0	0	0	0	0	0	0	0	0	0	0	0	0	0	23	23	#NULL!	#NULL!	23	23	1	0.25	1	0	1	0	1	1	0	0	0	0	1	0	0	0	0
269	47	0	0	1	1	3	1	0	0	#NULL!	0	0	0	0	0	0	0	0	0	0	0	0	0	0	0	0	14	14	#NULL!	#NULL!	14	14	2	0.35	3	0	3	0	0	1	1	0	0	0	0	0	0	0	0
270	68	0	0	3	3	4	1	0	0	#NULL!	0	0	0	0	0	0	0	0	0	0	0	0	0	0	0	0	15	15	#NULL!	#NULL!	15	15	1	1.5	1	0	1	0	1	1	1	0	0	0	0	0	0	0	0
271	50	1	0	3	2	3	1	1	0	#NULL!	0	0	0	0	0	0	0	0	0	0	0	0	0	0	0	0	19	19	#NULL!	#NULL!	19	19	1	1	1	0	1	0	0	1	1	0	0	0	0	0	0	0	0
272	28	1	0	1	2	0	1	0	0	#NULL!	0	0	0	0	0	0	0	0	0	0	0	0	0	0	0	0	10	10	#NULL!	#NULL!	10	10	1	0.5	1	0	1	0	1	1	0	0	0	0	0	0	0	3	0
273	47	1	0	2	2	0	0	1	0	#NULL!	1	2	1	0	1	0	0	0	0	0	0	0	0	0	0	0	34	29	#NULL!	#NULL!	34	29	2	2	6	0	6	0	2	1	0	0	0	0	0	0	0	10	0
274	38	0	0	1	2	3	1	0	0	#NULL!	1	2	0	0	1	0	0	0	0	0	0	0	0	0	0	0	1	1	#NULL!	#NULL!	1	1	2	1	6	0	7	0	1	1	1	2	0	1	0	1	0	0	0
275	40	1	0	1	2	3	1	0	0	#NULL!	1	1	0	0	1	0	0	0	0	0	0	0	0	0	0	0	8	8	#NULL!	#NULL!	8	8	6	3	4	0	8	0	2	1	1	1	1	1	1	0	0	0	2
276	40	1	0	1	1	0	0	0	0	#NULL!	1	3	1	0	1	0	0	1	0	0	0	0	0	0	0	0	0.8	0.8	#NULL!	#NULL!	0.8	0.8	4	2	4	0	6	0	1	1	1	2	0	2	0	0	0	0	0
277	26	0	1	0	2	0	0	0	0	#NULL!	1	2	0	0	1	0	0	0	0	0	0	0	1	0	0	0	11	10	#NULL!	#NULL!	11	10	2	24	2	0	2	0	0	1	0	1	1	1	0	0	0	3	4
278	52	0	1	1	1	3	1	0	0	#NULL!	1	2	1	0	0	0	0	0	0	0	0	0	1	0	0	0	4	4	#NULL!	#NULL!	4	4	3	24	4	0	4	0	2	1	0	2	2	2	0	1	0	0	0
279	68	0	0	1	3	4	0	0	0	#NULL!	1	2	0	0	1	1	0	0	0	0	0	0	0	0	0	0	6	6	#NULL!	#NULL!	6	6	2	1	4	0	4	0	0	1	1	2	2	2	0	0	0	0	0
280	48	0	0	1	3	3	1	0	0	#NULL!	1	2	0	1	1	0	0	0	0	0	0	0	0	0	0	0	1	1	#NULL!	#NULL!	1	1	2	1	6	0	6	0	0	1	1	2	2	1	1	0	0	3	8
281	56	1	0	3	1	0	0	1	0	#NULL!	1	2	1	0	1	0	0	0	0	0	0	0	0	0	0	0	4	4	#NULL!	#NULL!	4	4	6	1	5	0	10	0	3	0	0	1	2	2	0	1	0	5	9
282	35	1	0	0	1	3	0	0	0	#NULL!	1	1	0	0	1	0	0	0	0	0	0	0	0	0	0	0	8	8	#NULL!	#NULL!	8	8	4	1	6	2	6	1	1	1	1	1	2	1	0	0	0	0	0
283	50	1	0	2	1	0	0	1	0	#NULL!	1	1	1	0	0	0	0	0	0	0	0	0	0	0	0	0	17	7	#NULL!	#NULL!	17	7	2	2	1	0	1	0	0	1	1	0	1	0	0	0	0	0	0
284	39	0	0	1	2	3	1	0	0	#NULL!	1	2	0	0	1	0	0	0	0	0	0	0	0	0	0	0	1	1	#NULL!	#NULL!	1	1	2	1	6	0	7	0	1	1	1	2	0	1	0	1	0	0	0
285	41	1	0	1	2	3	1	0	0	#NULL!	1	1	0	0	1	0	0	0	0	0	0	0	0	0	0	0	8	8	#NULL!	#NULL!	8	8	6	3	4	0	8	0	2	1	1	1	1	1	1	0	0	0	2
286	41	1	0	1	1	0	0	0	0	#NULL!	1	3	1	0	1	0	0	1	0	0	0	0	0	0	0	0	0.8	0.8	#NULL!	#NULL!	0.8	0.8	4	2	4	0	6	0	1	1	1	2	0	2	0	0	0	0	0
287	27	0	1	0	2	0	0	0	0	#NULL!	1	2	0	0	1	0	0	0	0	0	0	0	1	0	0	0	11	10	#NULL!	#NULL!	11	10	2	24	2	0	2	0	0	1	0	1	1	1	0	0	0	3	4
288	53	0	1	1	1	3	1	0	0	#NULL!	1	2	1	0	0	0	0	0	0	0	0	0	1	0	0	0	4	4	#NULL!	#NULL!	4	4	3	24	4	0	4	0	2	1	0	2	2	2	0	1	0	0	0
289	69	0	0	1	3	4	0	0	0	#NULL!	1	2	0	0	1	1	0	0	0	0	0	0	0	0	0	0	6	6	#NULL!	#NULL!	6	6	2	1	4	0	4	0	0	1	1	2	2	2	0	0	0	0	0
290	49	0	0	1	3	3	1	0	0	#NULL!	1	2	0	1	1	0	0	0	0	0	0	0	0	0	0	0	1	1	#NULL!	#NULL!	1	1	2	1	6	0	6	0	0	1	1	2	2	1	1	0	0	3	8
291	55	1	0	3	1	0	0	1	0	#NULL!	1	2	1	0	1	0	0	0	0	0	0	0	0	0	0	0	4	4	#NULL!	#NULL!	4	4	6	1	5	0	10	0	3	0	0	1	2	2	0	1	0	5	9
292	36	1	0	0	1	3	0	0	0	#NULL!	1	1	0	0	1	0	0	0	0	0	0	0	0	0	0	0	8	8	#NULL!	#NULL!	8	8	4	1	6	2	6	1	1	1	1	1	2	1	0	0	0	0	0
293	51	1	0	2	1	0	0	1	0	#NULL!	1	1	1	0	0	0	0	0	0	0	0	0	0	0	0	0	17	7	#NULL!	#NULL!	17	7	2	2	1	0	1	0	0	1	1	0	1	0	0	0	0	0	0
294	60	0	0	1	3	1	1	0	1	#NULL!	1	1	0	0	1	0	0	0	0	0	0	0	0	0	0	0	1	1	#NULL!	#NULL!	1	1	6	2.5	3	0	3	0	0	1	1	1	1	2	0	0	0	0	6
295	58	0	1	1	2	0	0	0	0	#NULL!	1	3	1	0	1	0	0	0	0	0	0	0	0	0	0	1	15	14	#NULL!	#NULL!	15	14	6	2	7	0	7	0	1	1	1	2	1	2	0	0	0	0	1
296	61	1	0	3	0	0	0	1	0	#NULL!	1	3	1	0	1	0	0	0	1	0	0	0	0	0	0	0	2	1	#NULL!	#NULL!	2	1	3	1	8	2	12	1	4	0	0	2	0	1	1	0	0	10	10
297	57	1	0	1	0	0	0	0	0	#NULL!	1	5	1	1	1	0	0	0	0	0	1	0	0	1	0	0	2	1	#NULL!	#NULL!	2	1	2	1	6	0	6	0	3	0	1	2	1	2	0	0	0	6	6
298	41	1	0	3	2	0	0	1	0	#NULL!	1	3	1	1	1	0	0	0	0	0	0	0	0	0	0	0	9	6	#NULL!	#NULL!	9	6	6	2	7	2	6	2	3	0	0	2	2	2	1	1	1	6	0
299	39	0	0	1	2	2	1	0	0	#NULL!	1	2	1	0	1	0	0	0	0	0	0	0	0	0	0	0	10	10	#NULL!	#NULL!	10	10	2	0.75	4	0	4	0	1	1	1	2	2	2	0	1	0	0	0
300	59	1	0	3	0	0	0	1	0	#NULL!	1	2	1	0	1	0	0	0	0	0	0	0	0	0	0	0	7	7	#NULL!	#NULL!	7	7	1	2.5	5	2	4	1	2	1	0	2	1	2	1	1	1	5	5
[truncated: 76 more columns]
